# Supplementary material for: Adaptive Evolution of Sphingobium hydrophobicum C1T in Electronic Waste Contaminated River Sediment
Source: Front Microbiol. 2019 Oct 2;10:2263. doi: 10.3389/fmicb.2019.02263 (PMC6783567; doi:10.3389/fmicb.2019.02263)
Supplement: Supplementary file 1 [file Data_Sheet_1.zip]

Archive with 17 entries (16 files):
- Data Sheet 1/Supplementary Materials/
- Data Sheet 1/Supplementary Materials/Figure S1.tif
- Data Sheet 1/Supplementary Materials/Figure S2.tif
- Data Sheet 1/Supplementary Materials/Figure S3.tif
- Data Sheet 1/Supplementary Materials/Figure S4.tif
- Data Sheet 1/Supplementary Materials/Figure S5.tif
- Data Sheet 1/Supplementary Materials/Figure S6.tif
- Data Sheet 1/Supplementary Materials/Figure S7.tif
- Data Sheet 1/Supplementary Materials/Figure S8.tif
- Data Sheet 1/Supplementary Materials/Figure S9.tif
- Data Sheet 1/Supplementary Materials/Supplementary materials_figure legends.docx
- Data Sheet 1/Supplementary Materials/Table S1.docx
- Data Sheet 1/Supplementary Materials/Table S2.docx
- Data Sheet 1/Supplementary Materials/Table S3.docx
- Data Sheet 1/Supplementary Materials/Table S4.docx
- Data Sheet 1/Supplementary Materials/Table S5.docx
- Data Sheet 1/Supplementary Materials/Table S6.docx
